# Supplementary material for: Ancient Bacterial Class Alphaproteobacteria Cytochrome P450 Monooxygenases Can Be Found in Other Bacterial Species
Source: Int J Mol Sci. 2021 May 24;22(11):5542. doi: 10.3390/ijms22115542 (PMC8197338; doi:10.3390/ijms22115542)
Supplement: Supplementary file 1 [file ijms-22-05542-s001.zip]

Archive with 4 entries (4 files):
- Supplementary Dataset 1.pdf
- Supplementary Dataset 2.xlsx
- Supplementary Dataset 3.xlsx
- Supplementary Information.pdf
