# Supplementary material for: Ancient Bacterial Class Alphaproteobacteria Cytochrome P450 Monooxygenases Can Be Found in Other Bacterial Species
Source: Int J Mol Sci. 2021 May 24;22(11):5542. doi: 10.3390/ijms22115542 (PMC8197338; doi:10.3390/ijms22115542)
Supplement: Supplementary file 1 [file ijms-22-05542-s001.zip › Supplementary Dataset 3.xlsx]

## Sheet: Sheet1
						Supplementary Dataset 3: Secondary metabolite biosynthetic gene clusters (BGCs) analysis and P450s associated with BGCs in Alphaproteobacterial species.
						Species name	Species code	Total No. of BGCs	BGC type	Most similar known	Similarity	No.of BGCs have clusters	P450 name
						Bradyrhizobium oligotrophicum	aol	14	T3PKS	Streptomycin	0.02
									hserlactone
									phosphonate,NRPS
									NRPS			1	CYP108L2
									NRPS	Puwainaphycins	0.2
									terpene
									hserlactone
									bacteriocin
									terpene	Malleobactin	0.07
									NRPS	Ralsolamycin	0.4
									terpene	Carotenoid	1
									bacteriocin,hserlactone
									terpene
									hserlactone
						Bradyrhizobium japonicum E109	bjp	8	hserlactone
									hserlactone
									terpene
									LAP
									terpene
									bacteriocin
									NRPS
									bacteriocin,proteusin
						Novosphingobium aromaticivorans	nar	2	terpene	Astaxanthin dideoxyglycoside	0.75	1	CYP153C1
									lassopeptide	Galactoglucan	0.12
						Sphingomonas wittichii	swi	4	T3PKS	Xenocyloins	0.25
									betalactone
									terpene	Lipopolysaccharide	0.05
									bacteriocin
						Bradyrhizobium diazoefficiens USDA 110	bja
						Bradyrhizobium japonicum USDA 6	bju	9	hserlactone
									hserlactone
									terpene
									LAP	Chejuenolide A / chejuenolide B	0.07
									terpene	Malleobactin	0.07
									bacteriocin
									NRPS
									NRPS,ectoine	Cichofactin	0.33
									bacteriocin,proteusin
						Bradyrhizobium sp. ORS 278	bra	8	T3PKS	Streptomycin	0.03
									hserlactone
									terpene	Carotenoid	1
									terpene	Malleobactin	0.07
									terpene
									terpene
									terpene	Carotenoid	0.4
									bacteriocin
						Bradyrhizobium sp. BF49	brad	3	terpene	Malleobactin	0.07
									bacteriocin,NRPS
									terpene
						Blastomonas sp. RAC04	blas	4	bacteriocin	N-tetradecanoyl tyrosine	0.06
									T3PKS
									terpene
									terpene	Astaxanthin dideoxyglycoside	0.5
						Sphingopyxis macrogoltabida 203	smaz	10	betalactone
									hserlactone
									NRPS			1	CYP1302A1
									betalactone	Chondrochloren	0.11
									lassopeptide,hserlactone
									terpene	Astaxanthin dideoxyglycoside	0.75
									ectoine	Ectoine	0.83
									lassopeptide,hserlactone
									lassopeptide
									T3PKS
						Bradyrhizobium sp. BTAi1	bbt	15	T3PKS	Streptomycin	0.02
									siderophore
									NRPS	Ralsolamycin	0.4
									terpene
									terpene	Malleobactin	0.07
									bacteriocin
									NRPS
									NRPS	Bacillibactin	0.15
									terpene
									NRPS
									hserlactone
									terpene	Carotenoid	1
									NRPS	Orfamide	0.17
									hserlactone	N-acyl alanine	1
									hserlactone
						Bradyrhizobium sp. S23321	brs	7	terpene	Carotenoid	1
									terpene
									terpene	Malleobactin	0.07
									NRPS,T1PKS	Cepacian	0.18
									NRPS
									NRPS,T1PKS	Xenematides	1
									hserlactone	Colabomycin	0.04	1	CYP199A26
						Rhodopseudomonas palustris HaA2	rpb	6	hserlactone	Bottromycin A2	0.06
									terpene	Malleobactin	0.07
									terpene
									hserlactone
									terpene
									siderophore
						Sphingobium sp. MI1205 Chromosome 1	spmi	4	NRPS-like
									terpene	Astaxanthin dideoxyglycoside	0.75
									hserlactone
									hserlactone
						Sphingobium sp. MI1205 Chromosome 2		2	T3PKS
									ectoine	Ectoine	0.83
						Parvibaculum lavamentivorans	pla	3	NAGGN
									arylpolyene	APE Vf	0.3
									terpene
						Sinorhizobium fredii NGR234	rhi	5	T1PKS
									terpene
									hserlactone
									acyl_amino_acids
									ectoine
						Rhizobium sp. IE4771	rei	5	T3PKS	Chejuenolide A / chejuenolide B	0.07
									ectoine
									terpene
									arylpolyene
									hserlactone
						Rhodopseudomonas palustris BisB5	rpd	6	hserlactone	Bottromycin A2	0.06
									betalactone
									hserlactone
									terpene
									terpene	Malleobactin	0.07
									terpene
						Sphingopyxis granuli	sgi	6	lassopeptide,hserlactone
									betalactone
									betalactone
									ectoine	ectoine	0.83
									hserlactone
									lassopeptide,hserlactone
						Mesorhizobium opportunistum	mop	7	lassopeptide	Salecan	0.1
									hserlactone
									hserlactone
									T3PKS	Yatakemycin	0.06
									NRPS-like
									terpene
									hserlactone	Exopolysaccharide	0.14
						Rhizobium etli bv. mimosae Mim1	rel	6	bacteriocin
									T3PKS	Chejuenolide A / chejuenolide B	0.07
									ectoine
									terpene
									arylpolyene
									hserlactone
						Jannaschia sp. CCS1	jan	5	terpene	Carotenoid	1
									hserlactone
									betalactone	Fengycin	0.13
									bacteriocin
									NRPS-like	Lipopolysaccharide	0.16
						Hyphomonas neptunium	hne	3	NRPS-like,T1PKS
									ectoine	ectoine	0.66
									T1PKS
						Sinorhizobium americanum	same	6	T1PKS
									NRPS-like
									terpene
									hserlactone
									acyl_amino_acids	Streptomycin	0.03
									ectoine
						Ensifer adhaerens OV14 (Chromosome 1)	ead	6	acyl_amino_acids	Ambactin	0.25
									ectoine
									T1PKS
									NRPS-like
									terpene
									hserlactone
						Ensifer adhaerens OV14 (Chromosome 2)	ead	2	NRPS,T1PKS
									siderophore
						Rhizobium etli bv. phaseoli IE4803	rep	4	T3PKS	Chejuenolide A / chejuenolide B	0.07
									terpene
									arylpolyene
									hserlactone
						Rhizobium tropici	rtr
						Rhizobium gallicum	rga	6	bacteriocin
									T3PKS
									terpene
									NRPS,T1PKS
									T1PKS
									hserlactone
						Rhizobium sp. N1341	rhn	6	bacteriocin	S-layer glycan	0.12
									T3PKS
									ectoine
									terpene
									arylpolyene
									hserlactone
						Rhizobium phaseoli	rpha	5	T3PKS	Neocarzinostatin	0.04
									ectoine	Zorbamycin	0.04
									terpene
									arylpolyene
									hserlactone
						Rhizobium sp. N731	rhx	6	bacteriocin
									T3PKS	S-layer glycan	0.12
									ectoine
									terpene
									arylpolyene
									hserlactone
						Bradyrhizobium icense	bic	9	bacteriocin
									terpene
									hserlactone	Vazabitide A	0.04
									phosphonate
									NRPS
									bacteriocin
									terpene	Malleobactin	0.07
									NRPS	Taiwachelin	0.27
									bacteriocin
						Rhodopseudomonas palustris TIE-1	rpt	6	hserlactone	Bottromycin A2	0.06
									terpene	Malleobactin	0.07
									terpene
									hserlactone
									terpene
									siderophore
						Methylobacterium radiotolerans	mrd	9	T1PKS
									NRPS-like	Cupriachelin	0.11
									terpene
									terpene	Carotenoid	1
									hserlactone
									T3PKS
									terpene
									NRPS-like
									hserlactone
						Methylobacterium sp. 4-46	met	15	indole,bacteriocin
									T1PKS,NRPS-like,resorcinol
									T1PKS
									NRPS-like	Chejuenolide A / chejuenolide B	0.07
									terpene
									NAGGN
									NRPS-like	Lysocin	0.09
									terpene	Carotenoid	1
									LAP
									siderophore	Ochrobactin	0.71
									NRPS-like	Streptomycin	0.02
									hserlactone	N-tetradecanoyl tyrosine	0.06
									T3PKS
									bacteriocin
									terpene	Malleobactin	0.07
						Methylobacterium aquaticum	maqu	7	terpene	Carotenoid	1
									hserlactone
									T1PKS
									terpene
									NRPS-like
									terpene
									siderophore	Staphylobactin	0.12
						Erythrobacter litoralis DSM 8509	elq	2	T1PKS,NRPS-like	Lipopolysaccharide	0.16
									terpene	Astaxanthin dideoxyglycoside	0.5
						Porphyrobacter sp. LM 6	porl	1	terpene	Astaxanthin dideoxyglycoside	0.75
						Mesorhizobium japonicum MAFF 303099	mlo	8	terpene		0.75
									NRPS-like	A54145	0.12
									lassopeptide	Salecan
									hserlactone			1	CYP127A3v1
									proteusin	N-tetradecanoyl tyrosine	0.03
									phosphonate		0.1
									hserlactone
									hserlactone		0.06
						Mesorhizobium ciceri (biovar Biserrulae)	mci	6	lassopeptide	Salecan	0.1
									hserlactone
									NRPS-like
									terpene
									hserlactone	Exopolysaccharide	0.14
									hserlactone
						Mesorhizobium amorphae	mamo	7	NRPS-like
									ectoine
									acyl_amino_acids	Ambactin	0.25
									lassopeptide	Salecan	0.12
									hserlactone
									bacteriocin
									terpene
						Rhizobium etli CIAT 652	rec	5	T3PKS	S-layer glycan	0.12
									ectoine	Zorbamycin	0.04
									terpene
									arylpolyene
									hserlactone
						Rhodopseudomonas palustris CGA009	rpa	7	hserlactone	Bottromycin A2	0.06
									terpene	Carotenoid	1
									siderophore
									terpene
									NRPS,T1PKS
									terpene	Malleobactin	0.07
									betalactone	Exopolysaccharides	0.09
						Rhodopseudomonas palustris DX-1	rpx	8	hserlactone	Bottromycin A2	0.06
									hserlactone
									terpene	Malleobactin	0.07
									NRPS,T1PKS
									hserlactone	Lipopolysaccharide	0.16
									terpene
									siderophore
									terpene
						Methylobacterium nodulans	mno	11	NAGGN
									hserlactone
									hserlactone
									hserlactone	N-tetradecanoyl tyrosine	0.06
									T1PKS
									terpene
									LAP
									oligosaccharide
									NRPS-like
									siderophore	Staphylobactin	0.12
									terpene
						Methylobacterium oryzae	mor	10	NRPS-like
									T1PKS
									NRPS	Bananamides	0.25
									NRPS-like	Cupriachelin	0.11
									terpene
									terpene	Carotenoid	1
									terpene
									terpene
									NRPS-like
									hserlactone
						Sphingobium sp. YBL2	syb	5	T3PKS
									hserlactone
									hserlactone	Lipopolysaccharide	0.05
									terpene	Astaxanthin dideoxyglycoside	0.75
									lassopeptide
						Erythrobacter litoralis HTCC2594	eli	1	terpene	Astaxanthin dideoxyglycoside	0.75
						Mesorhizobium australicum	mam	7	lassopeptide	Salecan	0.1
									hserlactone
									hserlactone
									NRPS-like
									terpene
									hserlactone	Exopolysaccharide	0.14
									hserlactone
						Sinorhizobium meliloti GR4	smeg	4	T1PKS
									NRPS-like
									terpene
									hserlactone
						Rhizobium etli CFN 42	ret
						Methylorubrum extorquens PA1	mex	7	T1PKS,terpene
									terpene	Carotenoid	1
									siderophore
									NRPS-like
									terpene
									hserlactone
									NRPS
						Methylorubrum extorquens AM1	mea	7	T1PKS,terpene
									terpene	Carotenoid	1
									siderophore
									NRPS-like
									terpene
									hserlactone
									NRPS
						Methylorubrum extorquens DM4	mdi	7	T1PKS,terpene
									terpene	Carotenoid	1
									siderophore
									NRPS-like
									terpene
									hserlactone
									NRPS
						Hyphomicrobium denitrificans 1NES1	hdt	3	terpene	Malleobactin	0.14
									bacteriocin,hserlactone
									acyl_amino_acids,hserlactone
						Caulobacter sp. K31	cak	4	bacteriocin
									terpene	Carotenoid	0.71
									lassopeptide
									lassopeptide
						Caulobacter segnis	cse	2	bacteriocin
									lassopeptide	Caulosegnin I / caulosegnin II / caulosegnin III	1
						Celeribacter indicus	cid	6	ectoine	Ectoine	1	1	CYP1101A27
									hserlactone
									NRPS	Fuscachelin	0.22
									hserlactone
									hserlactone
									NRPS-like	Vicibactin	0.22
						Novosphingobium sp. PP1Y	npp	3	ectoine	Ectoine	0.66
									terpene	Astaxanthin dideoxyglycoside	0.75
									lassopeptide,hserlactone
						Novosphingobium pentaromativorans	npn	5	betalactone
									NRPS
									hserlactone
									ectoine	Ectoine	0.66
									terpene	Astaxanthin dideoxyglycoside	0.75
						Sphingopyxis alaskensis	sal	6	bacteriocin
									bacteriocin
									hserlactone,lassopeptide
									hserlactone,lassopeptide
									ectoine	Ectoine	0.83
									terpene	Astaxanthin dideoxyglycoside	0.75
						Sphingopyxis fribergensis	sphk	12	betalactone
									lassopeptide
									terpene	Astaxanthin dideoxyglycoside	0.75
									indole
									bacteriocin
									indole	Amphotericin	0.23
									hserlactone,lassopeptide
									ectoine	Ectoine	0.66
									lassopeptide	Colicin V	0.01
									T3PKS
									lassopeptide
									hserlactone,lassopeptide	Caulonodin I / caulonodin II	0.25
						Sphingopyxis sp. 113P3	sphp
						Agrobacterium fabrum	atu	1	terpene			1	CYP206A1
						Agrobacterium tumefaciens Ach5	atf	1	terpene			1	CYP206A4
						Agrobacterium vitis Chromosome 1	avi	6	hserlactone
									terpene
									NRPS	Phosphinothricin	0.06
									phosphonate	Polyhydroxyalkanoate	0.5
									T1PKS
									betalactone	Chejuenolide A / chejuenolide B	0.07
						Agrobacterium vitis Chromosome 2		2	hglE-KS	Vicibactin	0.44
									NRPS
						Rhizobium sp. NT-26	rht	6	NAGGN				CYP107JE1
									NRPS-like
									terpene
									arylpolyene	Sphingan polysaccharide	0.13
									T1PKS,NRPS-like
									bacteriocin
						Bradyrhizobium sp. CCGE-LA001	brc	11	bacteriocin
									NRPS
									betalactone	Malleobactin	0.07
									terpene	Taiwachelin	0.27
									NRPS
									terpene
									phosphonate
									siderophore
									bacteriocin,proteusin	Luminmide	1
									NRPS,ectoine
									hserlactone	Carotenoid	1
						Rhodopseudomonas palustris BisA53	rpe	6	terpene	Malleobactin	0.07
									terpene
									bacteriocin
									hserlactone
									terpene
									terpene
						Methylorubrum extorquens CM4	mch	7	T1PKS,terpene	Carotenoid	1
									terpene
									siderophore
									NRPS-like
									terpene
									hserlactone
									NRPS
						Methylorubrum populi	mpo	7	T1PKS,terpene	Carotenoid	1
									terpene
									siderophore
									NRPS-like
									terpene
									hserlactone
									NRPS	Colanic acid	0.09
						Hyphomicrobium denitrificans ATCC 51888	hdn	4	NRPS-like	Malleobactin	0.14
									terpene
									NRPS,T1PKS
									acyl_amino_acids,hserlactone	Roseoflavin	0.5
						Caulobacter vibrioides CB15	ccr	4	resorcinol
									lassopeptide
									bacteriocin
									bacteriocin	Roseoflavin	0.5
						Caulobacter vibrioides NA1000	ccs	4	resorcinol
									lassopeptide
									bacteriocin
									bacteriocin
						Ruegeria pomeroyi	sil	6	hserlactone
									NRPS-like,T1PKS
									bacteriocin
									terpene
									hserlactone
									betalactone
						Leisingera methylohalidivorans	lmd	9	hserlactone
									bacteriocin
									bacteriocin
									hserlactone
									betalactone
									T1PKS,NRPS-like	Ectoine	1
									ectoine
									siderophore
									PKS-like	Ectoine	1
						Marinovum algicola	malg	5	ectoine
									bacteriocin
									hserlactone
									hserlactone
									NRPS-like,T1PKS
						Confluentimicrobium sp. EMB200-NS6	con	5	hserlactone
									bacteriocin	Ochrobactin	0.28
									siderophore
									terpene	Ectoine	0.8
									ectoine
						Salipiger profundus	tpro	5	hserlactone
									T1PKS,NRPS-like
									terpene	Fengycin	0.13
									betalactone	Ectoine	1
									ectoine	Cahuitamycins	0.12
						Pelagibaca abyssi	paby	6	NRPS	Chejuenolide A / chejuenolide B	0.07
									NRPS-like,T1PKS
									hserlactone
									bacteriocin	Fengycin	0.13
									betalactone	Ectoine	1
									ectoine	APE Ec	0.26
						Hirschia baltica	hba	3	arylpolyene
									hserlactone
									arylpolyene,resorcinol	Malleobactin	0.07
						Sphingomonas sp. MM-1	sphm	4	LAP,bacteriocin	Lipopolysaccharide	0.16
									terpene	Malleobactin	0.14
									terpene
									T3PKS	Astaxanthin dideoxyglycoside	0.75
						Sphingobium chlorophenolicum Chromosome 1	sch	2	terpene
									lassopeptide
						Sphingobium chlorophenolicum Chromosome 2		4	T3PKS	Amphotericin	0.23
									betalactone	Lipopolysaccharide	0.05
									hserlactone
									betalactone
						Sphingobium sp. RAC03	sphr	5	lassopeptide	Ectoine	0.83
									ectoine
									T3PKS	Astaxanthin dideoxyglycoside	0.75
									terpene
									hserlactone
						Citromicrobium sp. JL477	cij	2	hserlactone	Astaxanthin dideoxyglycoside	0.75
									terpene	Astaxanthin dideoxyglycoside	0.75
						Altererythrobacter epoxidivorans	aep	1	terpene
						Azospirillum sp. B510	azl	2	bacteriocin
									terpene
						Tistrella mobilis	tmo	11	T1PKS	Chloramphenicol	0.11
									NRPS
									bacteriocin
									bacteriocin
									terpene
									bacteriocin
									bacteriocin
									lanthipeptide
									NAGGN
									NRPS-like
									bacteriocin
						Mesorhizobium sp. B7	meso	5	terpene
									NAGGN	Burkholderic acid	0.06
									betalactone
									hserlactone
									bacteriocin
						Hoeflea sp. IMCC20628	hoe	5	bacteriocin
									betalactone	Iturin	0.22
									hserlactone
									terpene
									betalactone
						Sinorhizobium meliloti SM11	smx	5	T1PKS
									bacteriocin,proteusin
									hserlactone
									terpene
									NRPS-like
						Sinorhizobium fredii USDA 257	sfd	8	T1PKS
									bacteriocin
									siderophore
									terpene
									hserlactone
									bacteriocin
									acyl_amino_acids
									ectoine	Chejuenolide A / chejuenolide B	0.07
						Agrobacterium radiobacter	ara	3	T3PKS
									terpene
									bacteriocin	S-layer glycan	0.12
						Rhizobium leguminosarum bv. trifolii WSM2304	rlt	4	T3PKS	Zorbamycin	0.04
									ectoine
									terpene
									hserlactone	S-layer glycan	0.12
						Rhizobium leguminosarum bv. trifolii WSM1689	rlb	5	T3PKS
									terpene
									arylpolyene
									ectoine
									hserlactone
						Rhizobium sp. IRBG74	rir	1	terpene			1	CYP206A3
						Rhodopseudomonas palustris BisB18	rpc	8	hserlactone	Carotenoid	1
									terpene	Malleobactin	0.07
									terpene
									hserlactone,NRPS
									terpene	Micacocidin	0.3
									NRPS,T1PKS
									NRPS,T1PKS
									phosphonate
						Methylobacterium sp. AMS5	meta	7	T1PKS,terpene	Carotenoid	1
									terpene
									siderophore
									NRPS-like
									terpene
									hserlactone
									NRPS
						Hyphomicrobium sp. MC1	hmc	4	T3PKS
									NRPS-like	Malleobactin	0.14
									terpene
									bacteriocin
						Candidatus Filomicrobium marinum W	fil	3	NAGGN
									NRPS-like
									terpene
						Candidatus Filomicrobium marinum Y	fiy	3	NAGGN
									NRPS-like
									terpene	N-tetradecanoyl tyrosine	0.06
						Rhodoplanes sp. Z2-YC6860	rhz	7	NRPS	Lysocin	0.09
									NRPS,terpene
									terpene
									bacteriocin
									NRPS-like
									lassopeptide
									bacteriocin	ectoine	0.83
						Phenylobacterium zucineum	pzu	3	ectoine
									lassopeptide
									lassopeptide	ectoine	1
						Ruegeria sp. TM1040	sit	5	ectoine
									betalactone
									hserlactone
									bacteriocin
									T1PKS,NRPS-like
						Rhodobacter capsulatus	rcp	3	hserlactone	Carotenoid	1
									terpene
									hserlactone	Carotenoid	1
						Roseobacter denitrificans	rde	6	terpene
									hserlactone
									bacteriocin
									hserlactone
									ectoine
									lassopeptide
						Roseobacter litoralis	rli	7	lassopeptide
									bacteriocin
									hserlactone
									ectoine
									hserlactone
									hserlactone
									hserlactone
						Pseudovibrio sp. FO-BEG1	psf	6	acyl_amino_acids
									terpene	nrps-t1pks+transatpks	0.26
									NRPS,T1PKS
									bacteriocin
									bacteriocin	other-nrps	0.13
									betalactone
						Phaeobacter inhibens DSM 17395	pga	6	hserlactone
									NRPS-like,T1PKS
									hserlactone
									betalactone
									bacteriocin
									NRPS
						Phaeobacter inhibens 2.10	pgl	6	hserlactone
									NRPS-like,T1PKS
									hserlactone
									betalactone
									hserlactone
									bacteriocin
						Phaeobacter gallaeciensis DSM 26640	pgd	5	bacteriocin
									betalactone
									hserlactone
									T1PKS,NRPS-like
									hserlactone
						Phaeobacter porticola	php	4	betalactone
									bacteriocin
									hserlactone,T1PKS,NRPS-like
									hserlactone
						Planktomarina temperata	ptp	1	terpene
						Labrenzia sp. CP4	lap	7	betalactone
									bacteriocin
									NAGGN
									terpene
									T1PKS	Sporolide	0.04
									NRPS
									NRPS
						Defluviimonas alba	daa	3	hserlactone
									terpene
									betalactone
						Sulfitobacter sp. AM1-D1	suam	6	acyl_amino_acids			3	CYP1326A2
									bacteriocin				CYP195A21
									T1PKS,NRPS-like,T3PKS
									NRPS-like	Ectoine	1		CYP2334A1
									ectoine
									betalactone
						Hyphomonadaceae bacterium UKL13-1	hbc	2	terpene
									terpene	Astaxanthin dideoxyglycoside	0.5		CYP1246A4
						Sphingobium japonicum Chromosome 1	sjp	5	terpene
									terpene
									hserlactone
									hserlactone,lassopeptide
									other,CDPS
						Sphingobium japonicum Chromosome 2		2	T3PKS
									hserlactone
						Altererythrobacter atlanticus	aay	2	lassopeptide	Astaxanthin dideoxyglycoside	0.75
									terpene	Fengycin	0.13
						Polymorphum gilvum	pgv	8	betalactone
									hserlactone
									hserlactone
									bacteriocin
									bacteriocin
									terpene
									NAGGN
									T1PKS	Salecan	0.1
						Mesorhizobium loti NZP2037	mln	8	lassopeptide
									NRPS-like
									terpene
									hserlactone	Ectoine	0.4
									ectoine
									phosphonate
									hserlactone
									hserlactone
						Chelativorans sp. BNC1	mes	4	terpene
									hserlactone
									NRPS,T1PKS	Ambactin	0.25
									hserlactone
						Sinorhizobium meliloti 1021	sme	4	T1PKS
									NRPS-like
									terpene
									hserlactone
						Sinorhizobium meliloti AK83 (Chromosome 1)	smk	4	T1PKS
									NRPS-like
									terpene
									hserlactone
						Sinorhizobium meliloti AK83 (Chromosome 2)	smk	2	NAGGN
									bacteriocin
						Sinorhizobium meliloti AK83 (Chromosome 3)	smk	3	phosphonate
									hserlactone
									bacteriocin
						Sinorhizobium meliloti BL225C	smq	4	T1PKS
									NRPS-like
									terpene
									hserlactone
						Sinorhizobium meliloti Rm41	smi	4	T1PKS
									NRPS-like
									terpene
									hserlactone
						Sinorhizobium meliloti 2011	smel	4	T1PKS
									NRPS-like
									terpene
									hserlactone
						Sinorhizobium meliloti RMO17	smer	4	T1PKS
									NRPS-like
									terpene
									hserlactone
						Sinorhizobium medicae	smd	5	T1PKS
									terpene
									hserlactone
									arylpolyene
									thiopeptide
						Sinorhizobium fredii HH103	sfh	7	T1PKS
									NRPS-like
									terpene
									siderophore
									hserlactone	Streptomycin	0.03
									acyl_amino_acids
									ectoine
						Sinorhizobium sp. RAC02	six	1	terpene
						Ensifer adhaerens Casida A	eah
						Agrobacterium sp. H13-3	agr	1	terpene			1	CYP206A4
						Agrobacterium sp. RAC06	agc	8	hserlactone
									hserlactone
									terpene
									NAGGN
									bacteriocin
									terpene
									acyl_amino_acids
									bacteriocin
						Agrobacterium rhizogenes Chromosome 1	aro	1	terpene			1	CYP206A2
						Agrobacterium rhizogenes Chromosome 2		2	T1PKS
									NRPS	O-antigen	0.15
						Rhizobium leguminosarum bv. viciae 3841	rle	5	T3PKS
									terpene
									arylpolyene
									ectoine
									hserlactone	O&K-antigen	0.04
						Rhizobium leguminosarum bv. trifolii WSM1325	rlg	5	T3PKS
									terpene
									arylpolyene
									ectoine
									hserlactone	Chejuenolide A / chejuenolide B	0.07
						Rhizobium leguminosarum bv. trifolii CB782	rlu	4	T3PKS
									T1PKS
									terpene	Gellan polysaccharide	0.07
									bacteriocin
						Neorhizobium galegae bv. officinalis bv. officinalis HAMBI 1141	ngl	3	terpene
									NRPS-like	S-layer glycan	0.09
									T1PKS,NRPS-like
						Neorhizobium galegae bv. orientalis HAMBI 540	ngg	2	terpene	S-layer glycan	0.09
									T1PKS,NRPS-like
						Bosea sp. RAC05	bos	3	terpene	Meilingmycin	0.02
									NRPS-like	Carotenoid	1
									terpene
						Bosea vaviloviae	bvv	6	hserlactone	Tallysomycin	0.05
									NRPS,T1PKS	Ochrobactin	0.71
									siderophore
									terpene	S56-p1	0.03
									T1PKS			1	CYP1101A30
									NRPS-like
						Azorhizobium caulinodans	azc	6	T1PKS
									bacteriocin
									terpene
									lanthipeptide	Vicibactin	0.44
									NRPS
									bacteriocin
						Beijerinckia indica	bid	10	NRPS,T1PKS			1	CYP173J1
									hserlactone
									terpene
									NRPS-like,T1PKS
									bacteriocin
									NRPS-like
									T3PKS
									hserlactone
									bacteriocin	Malleobactin	0.07
									terpene
						Methylocella silvestris	msl	12	hserlactone
									bacteriocin
									NRPS
									NRPS-like
									NRPS,T1PKS
									terpene	Sphingan polysaccharide	0.17
									T1PKS
									terpene	Malleobactin	0.07
									terpene	Vicibactin	0.55
									NRPS,bacteriocin
									T3PKS
									bacteriocin
						Hyphomicrobium nitrativorans	hni	4	NRPS-like,T1PKS
									bacteriocin	Ambactin	0.25
									acyl_amino_acids
									acyl_amino_acids,hserlactone
						Methylocystis sp. SC2	msc	13	terpene	Vazabitide A	0.04
									bacteriocin,NRPS-like
									hserlactone
									bacteriocin
									T1PKS
									LAP
									terpene
									terpene
									bacteriocin	Turnerbactin	0.46
									NRPS
									lanthipeptide
									bacteriocin
									bacteriocin
						Methyloceanibacter caenitepidi	mcg	6	NAGGN
									NRPS-like
									hserlactone
									terpene
									bacteriocin
									terpene,bacteriocin	Salecan	0.2
						Rhodobacter sphaeroides 2.4.1	rsp	5	lassopeptide
									terpene	Streptomycin	0.02
									hserlactone	Ambactin	0.25
									T3PKS	Carotenoid	1
									terpene	Salecan	0.15
						Rhodobacter sphaeroides ATCC 17029	rsh	6	lassopeptide
									terpene	Streptomycin	0.02
									hserlactone	Ambactin	0.25
									T3PKS	Carotenoid	1
									terpene
									LAP	Carotenoid	1
						Rhodobacter sphaeroides ATCC 17025	rsq	5	terpene
									hserlactone	Conglobatin	0.1
									hserlactone	Salecan	0.25	1	CYP152C2
									lassopeptide
									terpene
						Paracoccus denitrificans	pde	7	hserlactone
									T1PKS,NRPS-like	Heterobactin	0.27
									NRPS	Lipopolysaccharide	0.05
									NRPS	Yersiniabactin	0.04
									NRPS
									bacteriocin	Succinoglycan	0.33
									thiopeptide,LAP,bacteriocin
						Paracoccus aminophilus	pami	7	NRPS,T1PKS
									butyrolactone
									NRPS,T1PKS	Neocarzilin	0.28
									T1PKS,hserlactone
									bacteriocin
									NRPS-like,T1PKS
									hserlactone
						Dinoroseobacter shibae	dsh
						Ketogulonicigenium robustum	kro	3	NRPS
									betalactone
									hserlactone
						Octadecabacter arcticus	oar	5	bacteriocin
									terpene	Colicin V	0.01
									betalactone
									T3PKS
									terpene
						Octadecabacter temperatus	otm	2	bacteriocin
									hserlactone	Formicamycins A-M	0.04
						Roseibacterium elongatum	red	7	betalactone
									bacteriocin	Carotenoid	1
									terpene
									hserlactone
									NRPS
									hserlactone
									terpene
						Celeribacter marinus	cmar	2	bacteriocin
									hserlactone
						Rhodovulum sp. P5	rhc	7	hserlactone
									bacteriocin
									T1PKS
									hserlactone
									NRPS-like	Carotenoid	1
									terpene	Ectoine	100
									ectoine
						Labrenzia aggregata	lagg	7	betalactone
									bacteriocin	Meilingmycin	0.02
									ectoine,hserlactone
									NAGGN
									terpene
									T1PKS	Sporolide	0.04
									NRPS
						Tateyamaria omphalii	tom	5	hserlactone
									bacteriocin
									lanthipeptide
									hserlactone
									betalactone
						Thioclava nitratireducens	thw	5	bacteriocin	ectoine	1
									ectoine
									hserlactone
									hserlactone
									T3PKS	Fengycin	0.13
						Roseovarius mucosus	rmm	8	betalactone
									hserlactone,NRPS-like
									terpene
									hserlactone	Ectoine	1
									ectoine
									NRPS-like,T1PKS
									betalactone	Carotenoid	1
									terpene	Succinoglycan	0.33
						Yoonia vestfoldensis	lvs	5	NRPS-like
									terpene
									hserlactone
									NRPS-like,bacteriocin	Carotenoid	1
									terpene
						Maricaulis maris	mmr	1	bacteriocin	Astaxanthin dideoxyglycoside	0.75
						Sphingobium sp. EP60837 Chromosome 1	sphb	3	terpene
									T3PKS
									hserlactone,lassopeptide	Astaxanthin dideoxyglycoside	0.75
						Altererythrobacter marensis	amx	2	terpene
									betalactone
						Altererythrobacter dongtanensis	ado	4	lassopeptide
									bacteriocin	Chondrochloren	0.11
									T3PKS	Astaxanthin dideoxyglycoside	0.75
									terpene	Astaxanthin dideoxyglycoside	0.75
						Porphyrobacter neustonensis	pns	2	terpene
									T3PKS
						Gluconacetobacter diazotrophicus PA1 5 (Brazil)	gdi	5	bacteriocin	Malleobactin	0.07
									terpene
									terpene
									T1PKS	Rhizomide A / rhizomide B / rhizomide C	1
									NRPS,hserlactone
						Gluconacetobacter diazotrophicus PA1 5 (JGI)	gdj	4	terpene
									T1PKS
									bacteriocin	Malleobactin	0.07
									terpene	APE Vf	0.3
						Azospirillum brasilense Sp245	abs	4	arylpolyene
									butyrolactone
									T3PKS
									NRPS-like
						Magnetospira sp. QH-2	magq
						Aminobacter aminovorans	aak	5	bacteriocin
									siderophore
									NRPS-like
									terpene
									betalactone	Nematophin	0.12
						Agrobacterium tumefaciens S33	ata	3	hserlactone	Turnerbactin	0.3
									hserlactone	Chejuenolide A / chejuenolide B	0.07
									NRPS
						Rhizobium favelukesii	rhl	3	T3PKS
									terpene
									arylpolyene
						Liberibacter crescens	lcc
						Shinella sp. HZN7	shz	2	betalactone
									terpene
						Brucella melitensis bv. 1 16M	bme	4	terpene	Turnerbactin	0.3
									arylpolyene
									betalactone
									NRPS
						Brucella melitensis bv. 1 16M	bmel	4	arylpolyene
									terpene
									betalactone
									NRPS	Turnerbactin	0.3
						Brucella melitensis ATCC 23457	bmi	3	arylpolyene
									terpene
									NRPS
						Brucella melitensis M28	bmz	4	betalactone	Turnerbactin	0.3
									arylpolyene
									terpene
									NRPS	Turnerbactin	0.3
						Brucella melitensis M5-90	bmg	3	betalactone
									arylpolyene
									NRPS
						Brucella melitensis NI	bmw	4	betalactone	Turnerbactin	0.3
									arylpolyene
									terpene
									NRPS	Turnerbactin	0.3
						Brucella melitensis bv. 3 Ether	bmee	3	terpene
									arylpolyene
									NRPS	Turnerbactin	0.3
						Brucella abortus 2308	bmf	4	arylpolyene	Ambactin	0.25
									terpene
									NRPS
									acyl_amino_acids
						Brucella abortus S19	bmc	5	betalactone	Turnerbactin	0.3
									arylpolyene	Ambactin	0.25
									terpene
									NRPS
									acyl_amino_acids
						Brucella abortus A13334	baa	5	betalactone	Turnerbactin	0.3
									terpene	Ambactin	0.25
									arylpolyene
									NRPS
									acyl_amino_acids
						Brucella abortus bv. 2 86/8/59	babo	5	betalactone	Ambactin	0.25
									arylpolyene	Turnerbactin	0.3
									terpene
									acyl_amino_acids
									NRPS
						Brucella abortus bv. 6 870	babr	5	terpene	Turnerbactin	0.3
									arylpolyene	Ambactin	0.25
									betalactone
									NRPS
									acyl_amino_acids
						Brucella abortus 63 75	babt	5	arylpolyene	Turnerbactin	0.3
									terpene	Ambactin	0.25
									betalactone
									NRPS
									acyl_amino_acids
						Brucella abortus BDW	babb	5	terpene	Ambactin	0.25
									arylpolyene	Turnerbactin	0.3
									betalactone
									acyl_amino_acids
									NRPS
						Brucella abortus bv. 9 C68	babu	5	betalactone	Ambactin	0.25
									arylpolyene	Turnerbactin	0.3
									terpene
									acyl_amino_acids
									NRPS
						Brucella abortus BER	babs	5	terpene	Turnerbactin	0.3
									arylpolyene	Ambactin	0.25
									betalactone
									NRPS
									acyl_amino_acids
						Brucella abortus NCTC 10505	babc	5	arylpolyene	Ambactin	0.25
									terpene	Turnerbactin	0.3
									betalactone
									acyl_amino_acids
									NRPS
						Brucella suis bv. 2 Bs143CITA	bsui	5	betalactone	Ambactin	0.25
									terpene	Turnerbactin	0.3
									arylpolyene
									acyl_amino_acids
									NRPS
						Brucella suis bv. 2 PT09143	bsup	5	betalactone	Ambactin	0.25
									terpene	Turnerbactin	0.3
									arylpolyene
									acyl_amino_acids
									NRPS
						Brucella suis bv. 2 PT09172	bsuv	5	betalactone	Ambactin	0.25
									terpene	Turnerbactin	0.3
									arylpolyene
									acyl_amino_acids
									NRPS
						Brucella suis bv. 2 Bs364CITA	bsuc	5	betalactone	Ambactin	0.25
									arylpolyene	Turnerbactin	0.3
									terpene
									acyl_amino_acids
									NRPS
						Brucella suis bv. 3	bsz	5	betalactone	Turnerbactin	0.3
									arylpolyene	Ambactin	0.25
									terpene
									NRPS
									acyl_amino_acids
						Brucella suis ZW043	bsw	6	arylpolyene	Turnerbactin	0.3
									terpene
									betalactone	Ambactin	0.25
									NRPS
									terpene
									acyl_amino_acids
						Brucella suis ZW046	bsg	6	arylpolyene
									terpene	Ambactin	0.25
									betalactone	Turnerbactin	0.3
									terpene
									acyl_amino_acids
									NRPS	Turnerbactin	0.23
						Brucella canis ATCC 23365	bcs	4	arylpolyene	Ambactin	0.25
									terpene
									NRPS
									acyl_amino_acids
						Brucella canis HSK A52141	bsk	5	terpene	Turnerbactin	0.3
									arylpolyene	Ambactin	0.25
									betalactone
									NRPS
									acyl_amino_acids
						Brucella canis RM6/66	bcar	5	betalactone	Ambactin	0.25
									arylpolyene	Turnerbactin	0.3
									terpene
									acyl_amino_acids
									NRPS
						Brucella canis SVA13	bcas	5	betalactone	Turnerbactin	0.23
									arylpolyene	Ambactin	0.25
									terpene
									NRPS
									acyl_amino_acids
						Brucella pinnipedialis 6/566	bpv	5	terpene	Turnerbactin	0.3
									arylpolyene	Ambactin	0.25
									betalactone
									NRPS
									acyl_amino_acids
						Brucella ceti TE10759-12	bcet	5	terpene	Turnerbactin	0.3
									arylpolyene	Ambactin	0.25
									betalactone		0.25
									NRPS	Ambactin
									acyl_amino_acids
						Ochrobactrum anthropi ATCC 49188	oan	7	betalactone
									acyl_amino_acids
									terpene
									arylpolyene	Ochrobactin	100
									ectoine
									NAGGN
									siderophore
						Ochrobactrum anthropi OAB	oah	7	betalactone
									acyl_amino_acids	Ochrobactin	1
									terpene
									arylpolyene
									siderophore
									NAGGN
									ectoine	Ambactin	0.25
						Ochrobactrum pseudogrignonense	ops	6	arylpolyene
									terpene
									acyl_amino_acids
									betalactone
									hserlactone
									NRPS-like	Malleobactin	0.07
						Nitrobacter winogradskyi	nwi	4	hserlactone
									terpene
									terpene
									siderophore	Malleobactin	0.07
						Nitrobacter hamburgensis	nha	3	hserlactone
									terpene
									terpene
						Xanthobacter autotrophicus	xau	9	T1PKS	Tiacumicin B	0.06	1	CYP1138B1
									NRPS
									NRPS,T1PKS	Taiwachelin	0.22
									arylpolyene	Zeaxanthin	1
									betalactone
									NRPS
									terpene
									T1PKS
									terpene
						Pelagibacterium halotolerans	phl	4	terpene
									bacteriocin	Ectoine	0.8
									betalactone
									ectoine
						Devosia sp. H5989	deq	2	ectoine	PreQ0 Base	0.66
									terpene
						Methylocystis bryophila	mbry	9	terpene
									NRPS-like,terpene
									bacteriocin
									bacteriocin	Lipopolysaccharide	0.05
									NRPS-like
									terpene
									betalactone
									bacteriocin
									LAP
						Martelella endophytica	mey	4	bacteriocin
									betalactone
									NAGGN
									terpene	Malleobactin	0.11
						Pseudorhodoplanes sinuspersici	psin	9	bacteriocin
									hserlactone
									terpene
									T3PKS
									betalactone
									bacteriocin	Sphingan polysaccharide	0.13
									terpene
									hserlactone
									T1PKS	Astexin-1	1	1	CYP1104E2
						Asticcacaulis excentricus Chromosome 1	aex	3	betalactone
									NRPS-like
									lassopeptide	Salecan	0.15
						Asticcacaulis excentricus Chromosome 2		2	hserlactone
									lassopeptide	Streptomycin	0.02
						Rhodobacter sphaeroides KD131	rsk	5	lassopeptide	Ambactin	0.25
									terpene	Carotenoid	1
									hserlactone
									T3PKS
									terpene
						Paracoccus yeei	pye	5	hserlactone
									bacteriocin	Carotenoid	1
									hglE-KS
									hserlactone
									terpene
						Ketogulonicigenium vulgare Y25	kvu	3	betalactone
									NRPS
									hserlactone
						Ketogulonicigenium vulgare WSH-001	kvl	3	NRPS	Ochrobactin	0.57
									betalactone	Fengycin	0.13
									hserlactone
						Rhodovulum sulfidophilum	rsu
						Pannonibacter phragmitetus	pphr	9	siderophore
									betalactone
									bacteriocin
									bacteriocin
									hserlactone
									bacteriocin
									terpene	Fengycin
									NAGGN		0.13
									bacteriocin
						Yangia sp. CCB-MM3	yan	5	betalactone
									terpene	Coelibactin	0.18
									NRPS-like,T1PKS
									bacteriocin
									NRPS	Ectoine	0.66
						Sphingopyxis terrae	ster	6	betalactone
									bacteriocin	Astaxanthin dideoxyglycoside	0.75
									ectoine
									lassopeptide,hserlactone	Astaxanthin dideoxyglycoside	0.75
									terpene	N-tetradecanoyl tyrosine	0.06
									bacteriocin	Bottromycin A2	0.06
						Sphingopyxis sp. LPB0140	sphl	2	terpene	Ectoine	0.83
									bacteriocin
						Sphingomonas sp. WHSC-8	sphi
						Sphingobium sp. SYK-6	ssy	7	acyl_amino_acids
									ectoine	Astaxanthin dideoxyglycoside	0.75
									hserlactone
									hserlactone
									lassopeptide	Astaxanthin dideoxyglycoside	0.75
									terpene	N-tetradecanoyl tyrosine	0.06
									hserlactone	Berninamycin	0.26
						Sphingobium baderi	sbd			Astaxanthin dideoxyglycoside	0.75
						Sphingobium indicum	sinb	2	hserlactone	Astaxanthin dideoxyglycoside	0.75
									terpene
						Sphingorhabdus sp. M41	sphg	3	bacteriocin
									T3PKS	Malleobactin	0.07
									terpene
						Altererythrobacter namhicola	anh	2	terpene
									T3PKS	APE Vf	0.3
						Croceicoccus naphthovorans	cna
						Acetobacter aceti	aace	2	bacteriocin
									terpene
						Magnetospirillum gryphiswaldense MSR-1 v2	mgy
						Azospirillum brasilense Az39	abq	3	T3PKS
									NRPS-like	APE Vf
									arylpolyene
						Candidatus Puniceispirillum marinum	apb		betalactone
									terpene
						Rickettsiales bacterium Ac37b	rbt		terpene
						Rickettsiales endosymbiont of Stachyamoeba lipophora	ren		NRPS	Saccharide	0.1
						Candidatus Paracaedibacter acanthamoebae	paca		transAT-PKS-like
									arylpolyene
						Candidatus Paracaedimonas acanthamoebae	caq		NRPS
						Candidatus Nucleicultrix amoebiphila	naf		NRPS-like	Saccharide	0.44
									hserlactone	Polyketide	0.07
						Endosymbiont of Acanthamoeba sp. UWC8	eaa		bacteriocin
						Mesorhizobium sp. WSM1497	mesw		lassopeptide
									hserlactone
									NRPS-like
									terpene
									hserlactone
									T1PKS,NRPS-like
									hserlactone
						Aminobacter sp. MSH1	amih		hserlactone
									siderophore
									NRPS-like
									terpene	carotenoid
									betalactone
						Phyllobacterium zundukense	pht		terpene
									TfuA-related
						Roseitalea porphyridii	rpod		betalactone
									terpene
									betalactone
									terpene
									bacteriocin
									NAGGN
									betalactone
						Rhodobiaceae bacterium SMS8	rbs		terpene
									bacteriocin
						Sinorhizobium sp. CCBAU 05631	sino		T1PKS
									NRPS-like
									terpene
									hserlactone
									TfuA-related	conglobatin
									acyl_amino_acids
									ectoine	chejuenolide A / chejuenolide B	0.07
						Ensifer sojae	esj		T1PKS
									terpene
									hserlactone	exopolysaccharide	0.33
									bacteriocin,TfuA-related
									thiopeptide	neocarzinostatin	0.04
						Rhizobium sp. S41	rhv		terpene
						Rhizobium sp. Kim5	rhk		T3PKS
									terpene
									hserlactone
									TfuA-related	exopolysaccharide	0.33
						Rhizobium esperanzae	rez		bacteriocin	capsular polysaccharide	0.11
									T3PKS
									ectoine	carotenoid	0.33
									terpene	teichuronic acid	0.25
									arylpolyene
									hserlactone
									TfuA-related
						Neorhizobium sp. SOG26	neo		T1PKS	napyradiomycin A80915C	0.06
									terpene
									terpene	napyradiomycin A80915C	0.06
						Neorhizobium sp. NCHU2750	nen		T1PKS
									hserlactone	napyradiomycin A80915C	0.06
									terpene	endophenazine A / endophenazine B	0.11
						Candidatus Liberibacter asiaticus psy62	las		terpene
									T3PKS	furaquinocin B	0.08
						Candidatus Liberibacter asiaticus gxpsy	laa		terpene
									T3PKS	furaquinocin B	0.08
						Candidatus Liberibacter asiaticus Ishi-1	lat		terpene
									T3PKS
						Candidatus Liberibacter solanacearum	lso		T3PKS
									terpene
						Candidatus Liberibacter americanus	lar		T3PKS
									terpene
						Candidatus Liberibacter africanus	lau		T3PKS
									terpene
						Brucella abortus bv. 1 9-941	bmb		arylpolyene
									terpene
						Brucella suis 1330	bms		arylpolyene
									terpene
						Brucella suis 1330	bsi		arylpolyene
									terpene
						Brucella suis bv. 1	bsf		arylpolyene
									terpene
						Brucella suis ATCC 23445	bmt		arylpolyene
									terpene
						Brucella suis VBI22	bsv		arylpolyene
									terpene
						Brucella ovis	bov		betalactone
									arylpolyene
									terpene
						Brucella canis Oliveri	bol		arylpolyene
									terpene
						Brucella microti	bmr		betalactone
									arylpolyene
									terpene
						Brucella pinnipedialis B2/94	bpp		betalactone
									arylpolyene
									terpene
						Brucella ceti TE28753-12	bcee		terpene
									arylpolyene
									betalactone
						Brucella vulpis	bvl		betalactone
									arylpolyene	ambactin	0.25
									terpene
						Brucella sp. 2002734562	bru		arylpolyene	vioprolide A	0.33
									terpene
						Ochrobactrum sp. A44	och		betalactone	nostopeptolide A2	0.25
									arylpolyene
									terpene
									acyl_amino_acids	malleobactin A / malleobactin B / malleobactin C / malleobactin D	0.07
						Bradyrhizobium sp. ORS 285	bro		hserlactone	crochelin A	0.15
									NRPS	carotenoid	1
									bacteriocin
									NRPS,T1PKS
									terpene
									T1PKS,NRPS
									terpene	N-acyl alanine	1
									NRPS
									terpene	coelibactin	0.27
									terpene	malleobactin A / malleobactin B / malleobactin C / malleobactin D	0.07
									hserlactone	fengycin	0.13
									T3PKS
						Bradyrhizobium sp. SK17	brk		cyanobactin
									hserlactone
									hserlactone
									NRPS
									terpene
									LAP
									terpene	rhizomide A / rhizomide B / rhizomide C	1
									betalactone
									hserlactone
									hserlactone
									bacteriocin
									bacteriocin	malleobactin A / malleobactin B / malleobactin C / malleobactin D	0.07
						Bradyrhizobium ottawaense	bot		NRPS
									NRPS,ectoine	rhizomide A / rhizomide B / rhizomide C	1
									proteusin,bacteriocin	malleobactin A / malleobactin B / malleobactin C / malleobactin D	0.07
									proteusin,bacteriocin
									hserlactone
									terpene	carotenoid	1
									terpene	colabomycin E	0.04
						Bradyrhizobium sp. 2 39S1MB	brq		bacteriocin
									NRPS	malleobactin A / malleobactin B / malleobactin C / malleobactin D	0.07
									terpene
									T1PKS
									terpene
									terpene	malleobactin A / malleobactin B / malleobactin C / malleobactin D	0.07
									hserlactone
						Oligotropha carboxidovorans OM5 (Mississippi)	oca		terpene
									terpene	malleobactin A / malleobactin B / malleobactin C / malleobactin D	0.07
									lassopeptide
									hserlactone
						Oligotropha carboxidovorans OM5 (Goettingen)	ocg		lassopeptide
									terpene
									terpene	turnerbactin	0.3
						Oligotropha carboxidovorans OM4	oco		lassopeptide
									terpene
									terpene
						Bosea sp. PAMC 26642	bop		terpene
									NRPS-like	malleobactin A / malleobactin B / malleobactin C / malleobactin D	0.11
						Bosea sp. Tri-49	boi		terpene
									NRPS
									betalactone
									hserlactone
									NRPS-like
						Variibacter gotjawalensis	vgo		NRPS-like
									terpene,betalactone
									terpene
									hserlactone
						Bartonella henselae Houston-1	bhe		terpene
						Bartonella henselae BM1374163	bhn		terpene
						Bartonella henselae BM1374165	bhs		terpene
						Bartonella quintana Toulouse	bqu		terpene
									arylpolyene
						Bartonella quintana RM-11	bqr		terpene
									arylpolyene
						Bartonella bacilliformis	bbk		terpene
						Bartonella tribocorum CIP 105476	btr		terpene
									arylpolyene,ladderane
						Bartonella tribocorum BM1374166	btx		terpene
									arylpolyene,ladderane
						Bartonella grahamii	bgr		terpene
									arylpolyene,ladderane
						Bartonella clarridgeiae	bcd		arylpolyene,ladderane
									terpene
						Bartonella australis	baus		terpene
									arylpolyene
						Bartonella vinsonii	bvn		terpene
									arylpolyene
						Bartonella ancashensis	banc		arylpolyene,ladderane
									terpene
						Bartonella apis	bapi		terpene
									arylpolyene
						Bartonella sp. JB15	bart		arylpolyene,ladderane
						Bartonella sp. A1379B	bara		terpene
									ladderane,arylpolyene
						Bartonella sp. WD16.2	barw		terpene
						Bartonella sp. Raccoon60	barr		terpene	streptobactin	0.23
									ladderane,arylpolyene	kinamycin	0.05
						Bartonella sp. 1-1C	baro		terpene
									ladderane,arylpolyene
						Bartonella sp. JB63	barj		arylpolyene,ladderane
						Starkeya novella	sno		T1PKS
									terpene
									NRPS
									T3PKS	carotenoid	1
						Methylorubrum zatmanii	mza		siderophore
									NRPS-like	xenoamicin A / xenoamicin B	0.2
									terpene	taiwachelin	0.16
									hserlactone
									NRPS	carotenoid	1
									T1PKS,terpene
									terpene
						Methylobacterium phyllosphaerae	mphy		T1PKS
									NRPS
									NRPS-like
									terpene
									terpene
									terpene
									NRPS-like
									hserlactone
									NRPS-like	chejuenolide A / chejuenolide B	0.07
									terpene
						Methylobacterium currus	mee		terpene	exopolysaccharide	0.08
									terpene,T1PKS
									hserlactone	asukamycin	0.04
									terpene
									NRPS-like
									NRPS-like
									hserlactone
						Methylobacterium sp. DM1	metd		T1PKS,NRPS-like
									T1PKS,terpene
									terpene
									siderophore
									NRPS-like
									terpene
									hserlactone	carotenoid	1
									NRPS
						Methylobacterium sp. XJLW	metx		NRPS-like	taiwachelin	0.16
									hserlactone
									NRPS-like	carotenoid	1
									terpene	ochrobactin	0.71
									terpene
									terpene	malleobactin A / malleobactin B / malleobactin C / malleobactin D	0.07
									terpene
									NRPS-like
									T1PKS
						Methylobacterium sp. 17SD2-17	mets		terpene
									siderophore	burkholderic acid	0.1
									hserlactone
									terpene,T1PKS
									NRPS-like
									terpene
						Microvirga ossetica	moc		T3PKS
									hserlactone
									NRPS-like
									terpene
						Microvirga sp. 17 mud 1-3	miv		hserlactone
									betalactone
									NRPS-like	malleobactin A / malleobactin B / malleobactin C / malleobactin D	0.11
									terpene
									T3PKS
									TfuA-related
									oligosaccharide
						Methylovirgula ligni	mlg		bacteriocin	cadaside A / cadaside B	0.14
									bacteriocin
									terpene
									bacteriocin	yatakemycin	0.06
									terpene
									LAP
						Chelatococcus sp. CO-6	chel		NAGGN	lipopolysaccharide	0.16
									NRPS
									hserlactone
									hserlactone
									T3PKS	carotenoid	0.5
									terpene
						Chelatococcus daeguensis	cdq		hserlactone
									hserlactone
									T3PKS
									terpene	malleobactin A / malleobactin B / malleobactin C / malleobactin D	0.11
									NAGGN
						Rhodomicrobium vannielii	rva		terpene,T3PKS
									bacteriocin
									terpene
									betalactone
									hserlactone
									terpene	ectoine	0.66
									NRPS-like	mitomycin	0.05
						Devosia sp. I507	dei		bacteriocin	carotenoid	1
									hserlactone
									hserlactone
									betalactone	colicin V	0.01
									terpene	myxochelin A / myxochelin B	0.25
									ectoine		1
						Blastochloris viridis	bvr		ladderane
									terpene
									hserlactone		0.83
									terpene
									NRPS
									NRPS
						Blastochloris sp. GI	blag		terpene
									hserlactone
									terpene
						Maritalea myrionectae	mmyr		ectoine
									betalactone
									bacteriocin
									terpene
						Methylocystis rosea	mros		hserlactone	phenolic lipids	1
									terpene
									terpene
									LAP
									hserlactone	methanobactin	0.37
									bacteriocin	carotenoid	1
									terpene	turnerbactin	0.46
									T3PKS,hglE-KS	exopolysaccharides	0.09
									bacteriocin	methanobactin	0.87
									bacteriocin	cupriachelin	0.17
									T1PKS
									bacteriocin
									terpene	rhizomide A / rhizomide B / rhizomide C	1
									NRPS
						Methylosinus trichosporium	mtw		terpene	polyhydroxyalkanoate	0.5
									bacteriocin
									NRPS-like	chejuenolide A / chejuenolide B	0.15
									NRPS-like,terpene
									NRPS-like
									NRPS,NRPS-like
									terpene
									NRPS
									bacteriocin
						Pleomorphomonas sp. SM30	pleo		T1PKS,lassopeptide	ectoine	1
									TfuA-related
									terpene
									T3PKS
						Martelella sp. AD-3	maad		bacteriocin	fengycin	0.13
									NAGGN
									terpene
									ectoine
									betalactone
						Martelella mediterranea	mmed		NAGGN
									betalactone	carotenoid	1
									betalactone
									bacteriocin
									terpene
						Aureimonas sp. AU20	aua		NRPS-like
									terpene	ectoine	0.8
									NAGGN
									terpene
						Breoghania sp. L-A4	brn		ectoine
									T1PKS
									terpene
									TfuA-related
									transAT-PKS,T3PKS,NRPS,ectoine
									NAGGN	RiPP:Thiopeptide	0.07
									hserlactone	NRP	0.55
						Candidatus Tokpelaia hoelldoblerii	thd		terpene
									NRPS
									arylpolyene	Polyketide	0.05
						Hartmannibacter diazotrophicus	hdi		terpene
									T1PKS
									TfuA-related
									NRPS
									NRPS-like	ectoine	1
									bacteriocin
									bacteriocin
									bacteriocin
						Rhizobiales bacterium NRL2	rbm		terpene
									terpene
									T3PKS	carotenoid	0.66
									ectoine
									hserlactone
									bacteriocin
									bacteriocin	carotenoid	0.57
									betalactone
						Caulobacter henricii	chq		bacteriocin
									terpene
									T3PKS
									bacteriocin	carotenoid	0.3
						Caulobacter mirabilis	cmb		hserlactone
									terpene
									NRPS-like
									hserlactone
									bacteriocin	pyoverdin	0.01
						Caulobacter flavus	cfh		lassopeptide	carotenoid	0.5
									terpene
									lassopeptide	carotenoid	1
									lassopeptide
									hserlactone
						Phenylobacterium sp. HYN0004	phb		NAGGN
						Brevundimonas subvibrioides	bsb		T3PKS
									terpene	fuscachelin A / fuscachelin B / fuscachelin C	0.44
									resorcinol
						Brevundimonas sp. DS20	brd		terpene
									NAGGN
									lassopeptide	carotenoid	1
									lassopeptide
									bacteriocin
						Brevundimonas naejangsanensis	bne		NRPS	carotenoid	0.5
									lassopeptide
									resorcinol
						Brevundimonas sp. GW460-12-10-14-LB2	brg		NAGGN,bacteriocin	carotenoid	1
									terpene
						Brevundimonas sp. LM2	brl		lassopeptide
									bacteriocin
									terpene	fuscachelin A / fuscachelin B / fuscachelin C	0.44
									T3PKS
									lassopeptide
						Brevundimonas vesicularis	bvc		terpene
									bacteriocin,NAGGN
						Brevundimonas diminuta	bdm		resorcinol
									lassopeptide
									NRPS	berninamycin A	0.2
									NAGGN
									bacteriocin
									lassopeptide
									lassopeptide
						Caulobacteraceae bacterium OTSz_A_272	cbot		terpene
									lassopeptide,hserlactone
									resorcinol
						Ruegeria sp. AD91A	rua		betalactone
									bacteriocin
									hserlactone
									hserlactone	ectoine	1
									terpene
									lanthipeptide
									hserlactone
						Epibacterium mobile	rmb		hserlactone
									hserlactone
									betalactone
									ectoine	carotenoid	1
									T1PKS,NRPS-like
						Rhodobacter sp. LPB0142	rhp		bacteriocin
									hserlactone
									T1PKS	fengycin	0.13
									hserlactone
						Rhodobacter blasticus	rbl		terpene	kitasetaline	0.4
									terpene
									hserlactone	amonabactin P 750	0.42
						Paracoccus contaminans	pcon		hserlactone
									lassopeptide
									betalactone
						Paracoccus zhejiangensis	pzh		betalactone
									NRPS-like,T1PKS	ectoine	1
									hserlactone
									NRPS	kitasetaline	0.4
									bacteriocin
									hserlactone
						Paracoccus sp. BM15	paro		betalactone	O-antigen	0.1
									hserlactone
									ectoine	berninamycin A	0.26
									bacteriocin
									NRPS-like,T1PKS	ectoine	1
									hserlactone	lipopolysaccharide	0.05
									betalactone
									T3PKS
						Paracoccus sp. CBA4604	paru		hserlactone
									NRPS,T1PKS	amonabactin P 750	0.42
									T3PKS
									ectoine	acinetobactin	0.08
						Paracoccus aminovorans	pamn		NRPS
									bacteriocin
									NRPS-like,T1PKS
									hserlactone
									NRPS
						Paracoccus mutanolyticus	pmut		hserlactone
									NRPS,TfuA-related,thiopeptide
						Paracoccus sp. SC2-6	pars		hserlactone
									T3PKS
									betalactone
						Phaeobacter piscinae	ppic		hserlactone
									NRPS-like,T1PKS
									hserlactone
									betalactone
									bacteriocin
						Phaeobacter sp. LSS9	phq		betalactone
									hserlactone
									hserlactone
									bacteriocin
									hserlactone	lipopolysaccharide	0.16
									NRPS-like,T1PKS
									hserlactone
						Octadecabacter antarcticus	oat		bacteriocin
									hserlactone
									terpene	vicibactin	0.33
									hserlactone
									acyl_amino_acids,hserlactone
									hserlactone
									NRPS-like
									terpene
						Leisingera sp. NJS204	lej		TfuA-related
									NRPS-like
									hserlactone
									hserlactone
									hserlactone
									bacteriocin
									betalactone	ectoine	1
									T1PKS,NRPS-like
						Celeribacter ethanolicus	ceh		hserlactone	carotenoid	1
									terpene
									hserlactone	ectoine	1
									hserlactone	pseudomonine	0.5
						Celeribacter manganoxidans	cmag		bacteriocin
									ectoine
									hserlactone
						Rhodovulum sp. MB263	rhm		terpene
									hserlactone
									ectoine
									T1PKS
									hserlactone
						Halocynthiibacter arcticus	hat		bacteriocin
									hserlactone	meilingmycin	0.02
									hserlactone
									hserlactone,terpene
									NRPS-like
						Labrenzia sp. VG12	labr		T1PKS	fengycin	0.13
									terpene
									NAGGN
									NRPS	vicibactin	0.33
									bacteriocin
									betalactone
						Yangia pacifica	ypac		NRPS-like,T1PKS
									betalactone
									terpene
						Sulfitobacter pseudonitzschiae	spse		hserlactone
									NRPS-like	oxalomycin B	0.06
									hserlactone
									hserlactone
									bacteriocin
									hserlactone	ravidomycin	0.05
									terpene
									betalactone
									NRPS
						Sulfitobacter sp. SK012	sulz		T1PKS,NRPS-like
									betalactone
									NRPS-like
									NRPS
									T3PKS
									bacteriocin
									hserlactone
									NRPS-like	fengycin	0.13
						Sulfitobacter sp. JL08	suli		ectoine
									bacteriocin
									terpene	ectoine	1
									betalactone
									hserlactone
						Sulfitobacter sp. D7	suld		hserlactone
									betalactone
									NRPS-like,T1PKS
									bacteriocin
									ectoine	ectoine	1
						Donghicola sp. JLT3646	don		hserlactone
									hserlactone	carotenoid	1
									betalactone	fengycin	0.13
									hserlactone
									terpene
						Roseovarius sp. AK1035	rok		T1PKS,NRPS-like
									ectoine
									betalactone
									terpene
									betalactone
									hserlactone,NRPS-like
									terpene	ectoine	1
									hserlactone	fengycin	0.13
						Antarctobacter heliothermus	aht		NRPS-like,T1PKS	guadinomine	0.11
									hserlactone
									bacteriocin	carotenoid	1
									ectoine	ectoine	0.8
									terpene
									ectoine	carotenoid	1
									betalactone	ectoine	0.8
									T1PKS,NRPS
									hserlactone
						Rhodobaca barguzinensis	rbg		terpene
									ectoine
									hserlactone	zorbamycin	0.04
						Sagittula sp. P11	sagu		terpene	ectoine	0.75
									ectoine
									hserlactone
						Thalassococcus sp. SH-1	thas		hserlactone
									hserlactone
									bacteriocin
						Thalassococcus sp. S3	thaa		phosphonate
									ectoine	TglA-thiaGlu	0.2
									hserlactone
									terpene	carotenoid	1
									T1PKS,NRPS-like
									bacteriocin
									siderophore
									hserlactone
									NRPS,bacteriocin
						Gemmobacter sp. HYN0069	geh		hserlactone
									terpene
									hserlactone
									terpene	carotenoid	1
									T3PKS
									bacteriocin
						Tabrizicola sp. K13M18	taw		terpene
									bacteriocin
									hserlactone,ectoine
									T1PKS,NRPS-like
									terpene
						Silicimonas algicola	salo		T3PKS,bacteriocin
									NRPS,betalactone
									lassopeptide
									NRPS-like,T1PKS
									hserlactone
									hserlactone
						Sedimentitalea sp. W43	sedi		hserlactone
									betalactone
									hserlactone
									bacteriocin
									hserlactone
						Haematobacter massiliensis	hml		terpene
									ectoine	malleobactin A / malleobactin B / malleobactin C / malleobactin D	0.14
									hserlactone
						Rhodobacteraceae bacterium G7	rbz		hserlactone	malleobactin A / malleobactin B / malleobactin C / malleobactin D	0.14
									hserlactone
									terpene	malleobactin A / malleobactin B / malleobactin C / malleobactin D	0.14
									hserlactone
									betalactone	malleobactin A / malleobactin B / malleobactin C / malleobactin D	0.14
						Zymomonas mobilis subsp. mobilis ZM4	zmo		terpene
									terpene	malleobactin A / malleobactin B / malleobactin C / malleobactin D	0.14
						Zymomonas mobilis subsp. mobilis NCIMB 11163	zmn		terpene
									terpene	malleobactin A / malleobactin B / malleobactin C / malleobactin D	0.14
						Zymomonas mobilis subsp. mobilis ATCC 10988	zmm		terpene
									terpene	malleobactin A / malleobactin B / malleobactin C / malleobactin D	0.14
						Zymomonas mobilis subsp. mobilis ATCC 29191	zmb		terpene
									terpene	malleobactin A / malleobactin B / malleobactin C / malleobactin D	0.14
						Zymomonas mobilis subsp. mobilis CP4 = NRRL B-14023	zmi		terpene
									terpene	carotenoid	0.33
						Zymomonas mobilis subsp. mobilis CP4 = NRRL B-14023	zmc		terpene	diutan polysaccharide	0.16
									terpene
						Zymomonas mobilis subsp. mobilis NRRL B-12526	zmr		terpene	carotenoid	0.33
									terpene
						Zymomonas mobilis subsp. pomaceae ATCC 29192	zmp		terpene
						Novosphingobium resinovorum	nre		hserlactone,lassopeptide
									terpene	carotenoid	0.16
									NRPS-like,T1PKS	subterisin	0.77
									lassopeptide
						Novosphingobium sp. P6W	nov		terpene
									lassopeptide	carotenoid	0.2
									hserlactone,lassopeptide
									lassopeptide
						Novosphingobium sp. THN1	not		terpene	ectoine	0.83
									hserlactone,lassopeptide
						Novosphingobium tardaugens	ntd		terpene	chondrochloren A	0.11
						Sphingopyxis macrogoltabida EY-1	smag		hserlactone
									terpene
									betalactone
									bacteriocin	paulomycin	0.03
									ectoine
									NRPS
									betalactone
									T3PKS	zeaxanthin	0.66
						Sphingopyxis sp. QXT-31	sphq		hserlactone,lassopeptide
									NRPS
									bacteriocin
									bacteriocin
									hserlactone,lassopeptide
									T3PKS	subterisin	0.22
									terpene
									lassopeptide
						Sphingopyxis sp. MG	spho		lassopeptide	zeaxanthin	0.66
									ectoine	ectoine	0.66
									hserlactone,lassopeptide
									betalactone	hydroxystreptomycin	0.09
						Uncultured Sphingopyxis sp. UC10	sphu		lassopeptide,hserlactone
									hserlactone	lipopolysaccharide	0.05
									hserlactone,lassopeptide
									terpene
									ectoine	3-(2'-hydroxy-3'-oxo-4'-methylpentyl)-indole / 3-(2'-hydroxy-3'-oxo-4'-methylhexyl)-indole / 3-(2'-acetoxy-3'-oxo-4'-methylpentyl)-indole / 3-(2'-acetoxy-3'-oxo-4'-methylhexyl)-indole	0.25
									T3PKS
						Sphingomonas wittichii DC-6	sphd		lassopeptide
									bacteriocin	carotenoid	0.2
									terpene	carotenoid	0.33
									betalactone	melithiazol A	0.1
									betalactone
									T3PKS
						Sphingomonas taxi	stax		NRPS-like
									terpene
									T3PKS,terpene	zeaxanthin	1
						Sphingomonas sanxanigenens	ssan		terpene,bacteriocin
									NRPS-like
									lassopeptide,hserlactone	zeaxanthin	1
									bacteriocin	enduracidin	0.06
									T3PKS
						Sphingomonas sp. NIC1	snj		T3PKS
									terpene	carotenoid	0.33
									betalactone
						Sphingomonas melonis	smy		T3PKS
									terpene	malleobactin A / malleobactin B / malleobactin C / malleobactin D	0.14
									NRPS
									bacteriocin	zeaxanthin	1
									betalactone
						Sphingomonas panacis	span		terpene
									lassopeptide
									lassopeptide
									terpene,NRPS	carotenoid	0.5
						Sphingomonas koreensis	skr		lassopeptide	zeaxanthin	1
									terpene
									hserlactone
									lassopeptide,hserlactone	ectoine	0.75
									bacteriocin
									hserlactone,lassopeptide
						Sphingomonas sp. LM7	splm		terpene
						Sphingomonas sp. LK11	splk		terpene
									NRPS-like
									T3PKS	zeaxanthin	1
						Sphingomonas sp. JJ-A5	sphj		ectoine
									T3PKS
									betalactone
									hserlactone	carotenoid	0.33
						Sphingomonas sp. KC8	spkc		betalactone
									TfuA-related,LAP
									terpene	carotenoid	0.4
									T3PKS
									hserlactone	colicin V	0.01
						Sphingomonas sp. Cra20	sphc		TfuA-related,thiopeptide	carotenoid	0.16
									terpene
									lassopeptide	malleobactin A / malleobactin B / malleobactin C / malleobactin D	0.14
						Sphingomonas sp. FARSPH	sphf		NRPS-like
									terpene	grincamycin	0.05
									T3PKS
									NRPS-like
						Sphingomonas sp. YZ-8	spha		terpene	carotenoid	0.5
									T3PKS	ectoine	0.83
									terpene
									hserlactone
						Sphingobium sp. TKS	spht		hserlactone	carotenoid	0.5
									bacteriocin
									betalactone
									terpene
						Sphingobium hydrophobicum	shyd		ectoine	ectoine	0.83
									lassopeptide,hserlactone
									T3PKS
									terpene
						Sphingobium yanoikuyae	sya		lassopeptide
									hserlactone,lassopeptide	carotenoid	0.5
									lassopeptide
									ectoine	ectoine	1
									TfuA-related
									bacteriocin	carotenoid	0.25
									hserlactone,T3PKS
									lassopeptide
									terpene	carotenoid	0.33
									hserlactone	berninamycin A	0.26
						Sphingobium cloacae	sclo		ectoine
						Sphingobium sp. YG1	spyg		betalactone	N-tetradecanoyl tyrosine	0.06
									terpene
									bacteriocin	berninamycin A	0.26
									hserlactone
						Sphingorhabdus flavimaris	sfla		terpene	N-tetradecanoyl tyrosine	0.06
									T3PKS	carotenoid	0.25
									lassopeptide	gellan polysaccharide	0.07
									bacteriocin
									betalactone
						Sphingorhabdus sp. YGSMI21	sphy		T3PKS	zeaxanthin	0.66
									lassopeptide	N-tetradecanoyl tyrosine	0.06
									bacteriocin	lipopolysaccharide	0.05
									terpene
						Blastomonas fulva	bfw		hserlactone,lassopeptide
									T3PKS
									terpene	ambactin	0.25
									terpene	bacillomycin D	0.2
									bacteriocin
						Rhizorhabdus dicambivorans	rdi		terpene
									hserlactone
									hserlactone	lipopolysaccharide	0.05
									bacteriocin
									T3PKS	ectoine	0.66
									hserlactone	zeaxanthin	1
									bacteriocin
						Sphingosinicella microcystinivorans	smic		lassopeptide
									bacteriocin
									TfuA-related
									betalactone
									ectoine	carotenoid	0.25
									terpene
									hserlactone
									hserlactone,lassopeptide
									hserlactone	S-layer glycan	0.2
						Sphingosinicella sp. BN140058	sphs		NAGGN
									indole
									terpene
									T3PKS	S-layer glycan	0.2
									lassopeptide,hserlactone	zeaxanthin	0.66
									NRPS
						Erythrobacter sp. s21-N3	ery		lassopeptide	carotenoid	0.33
									betalactone
									T3PKS
									terpene	zeaxanthin	0.66
						Erythrobacter gangjinensis	egn		lassopeptide
									terpene
[truncated: 276 more rows]
